# Supplementary material for: Exploiting sorghum genetic diversity for enhanced aluminum tolerance: Allele mining based on the AltSB locus
Source: Sci Rep. 2018 Jul 4;8:10094. doi: 10.1038/s41598-018-27817-z (PMC6031643; doi:10.1038/s41598-018-27817-z)
Supplement: Supplementary file 2 — Table S1 [file 41598_2018_27817_MOESM2_ESM.xlsx]

## Sheet: Primer Description
Polymorphims	Polymorphism type	ARMS system	Primer annealing temperature (Ta)	Primers				Primer Combination	Expected Amplicon
				Primer ID	Primer type	Tm (°C)	Primers Sequence (5'→3')
5519	SNP W (A/T)	three primers	53°C	HB48	outter primer forward	56.88	GCTTTGAGATGTGTGTTTGC		Independent amplicon (control) 709 bp
				HB49	outter primer reverse	57.03	GAAGAATTAGAAGCGGGACA	H48+H49+H50	Specific amplicon allele A - 230 bp (favorable allele)
				HB50	A allele	59.6	CTGGAACAGCCCCAGGT	H48+H49+H51	Specific amplicon allele T - 230 bp
				HB51	T allele	59.64	TGGAACAGCCCCAGGA
5985	SNP R (A/G)	three primers	51°C	HB23	outter primer forward	59.87	GCATGCAACGGTGAACTAGA		Independent amplicon (control) 700 bp
				HB24	outter primer reverse	60.7	TTCGCCATTGTCAGTTGTTG	HB23+HB24+HB27	Specific amplicon allele A - 361 bp (favorable allele)
				HB26	G allele	58.13	GATGTGTGTTTGCACATTTCTC	HB23+HB24+HB26	Specific amplicon allele G - 361 bp
				HB27	A allele	57.66	GATGTGTGTTTGCACATTTCTT
6083	SNP M (A/C)	four primers	50°C	HB23	outter primer forward	59.87	GCATGCAACGGTGAACTAGA	HB23+HB24+HB30+HB37	Independent amplicon (control) 700 bp
				HB24	outter primer reverse	60.7	TTCGCCATTGTCAGTTGTTG		Specific amplicon allele A - 240 bp (favorable allele)
				HB30	A allele	59.16	GGGTGGGAGAGTGAGAGTGTA		Specific amplicon allele C - 483 bp
				HB37	C allele	58.65	GTGTTTTTTTTCCGTTAAGGGTAG
6094	SNP S (C/G)	three primers	51°C	HB23	outter primer forward	59.87	GCATGCAACGGTGAACTAGA		Independent amplicon (control) 700 bp
				HB24	outter primer reverse	60.7	TTCGCCATTGTCAGTTGTTG	HB23+HB24+HB33	Specific amplicon allele C - 254 bp (favorable allele)
				HB32	G allele	59.95	GGGAGAGTGAGAGTATCTGCCCTTTAG	HB23+HB24+HB32	Specific amplicon allele G - 254 bp
				HB33	C allele	59.84	GGGAGAGTGAGAGTATATGCCCTTTAC
8364	SNP K (G/T)	four primers	51°C	HB52	outter primer forward	65	CGTTGAAGCTGAAGCTAGTCTTTTTCAC	HB52+HB53+HB54+HB55	Independent amplicon (control) 615 bp
				HB53	outter primer reverse	64	TTCAAGTTTATGAACCTATGCGCATTTA		Specific amplicon allele T - 496 bp
				HB54	G allele	64.19	TATTTGCATTGCATTCGCGG		Specific amplicon allele G - 166 bp (favorable allele)
				HB55	T allele	65.12	GTAGTATTTGCGTGGTCAACCGGTAATA
8423	SNP M (A/C)	four primers	51°C	HB56	outter primer forward	59.03	AGAAACAAATAGTCATGATGAAAACAAT	HB56+HB57+HB58+HB59	Independent amplicon (control) 1666 bp
				HB57	outter primer reverse	59.02	CATGTACTTGGAAATTCATTTTTAGATC		Specific amplicon allele A - 553 bp
				HB58	A allele	59.65	GCTAGTTTAAACCGCCCATACA		Specific amplicon allele C - 1165 bp (favorable allele)
				HB59	C allele	59.85	GAAAAAGAAAAACTAACTATCCATACAACTG
12487	Indel 19 bp	-	53°C	HB1	forward	58.16	AAGCACCAGGCAAATCATT	HB1+HB2	Specific amplicon for insertion - 685 bp (unfavorable allele)
				HB2	reverse	55.63	GATGAGAAGCTGATCACCAC
