# Supplementary material for: Exploiting sorghum genetic diversity for enhanced aluminum tolerance: Allele mining based on the AltSB locus
Source: Sci Rep. 2018 Jul 4;8:10094. doi: 10.1038/s41598-018-27817-z (PMC6031643; doi:10.1038/s41598-018-27817-z)
Supplement: Supplementary file 3 — Table S4 [file 41598_2018_27817_MOESM3_ESM.xlsx]

## Sheet: Planilha1
Table S4. General information on the accessions identified by allele mining with AltSB markers.
						AltSB haplotypes							Membership coefficients
	Accession Number	Accession ID	RNRG (%)	Racial classification	Geografic origin	5985 (A/G)	6083 (A/C)	6094 (C/G)	8364 (G/T)	8423 (C/A)	12487 (0/1)	Subpopulation assignment	Q1	Q2	Q3	Q4	Q5	Q6	Haplotype	Frequency in the Caniato et al. (2014) association panel
SAP	200906260	SC 465	153.378	GD	Arabia	A	A	C	G	C	0	Q3	0.175	0.119	0.255	0.097	0.146	0.207	H5	0.05
	200906221	SC 295	129.748	G	Nigeria	A	A	G	T	A	1	Q1	0.467	0.051	0.154	0.1	0.056	0.172	H6/H8	0.02/0.01
	200906213	SC 224	107.971	B	Ethiopia	A	A	C	G	C	0	Q6	0.094	0.07	0.125	0.159	0.214	0.338	H5	0.05
	200906220	SC 283 (fully Al tolerant haplotype)	105.277	G	Tanzania	A	A	C	G	C	0	Q4	0.029	0.08	0.219	0.394	0.044	0.234	H5	0.05
	200906184	SC 91	102.402	B	Zimbabwe	A	A	G	?	?	1	Q5	0.2	0.174	0.192	0.154	0.195	0.085	H6/H8	0.02/0.01
	200906276	SC 566	101.957	C	Nigeria	A	A	G	T	A	1	Q1	0.595	0.072	0.098	0.052	0.075	0.107	H6/H8	0.02/0.01
	200906225	SC 305	100.692	GC	Chad	A	A	C	G	C	0	Q1	0.295	0.075	0.152	0.136	0.235	0.106	H5	0.05
	200906205	SC 184	98.3104	KC	South Africa	A	A	C	G	C	0	Q4	0.083	0.15	0.246	0.346	0.068	0.108	H5	0.05
	200906219	SC 279	70.9694	G	Nigeria	A	A	G	T	A	1	Q1	0.487	0.1	0.156	0.143	0.06	0.055	H6/H8	0.02/0.01
	200906396	SC 1424	49.8574	KD	Mali	A	C	G	G	C	0	Q1	0.532	0.053	0.087	0.099	0.15	0.081	H11	novel
	200906248	SC 399	49.4866	C	Nigeria	G	A	C	G	C	0	Q1	0.353	0.134	0.279	0.065	0.098	0.07	H12	novel
	200906277	SC 569	41.3323	C	Nigeria	-	A	G	T	A	1	Q1	0.329	0.105	0.201	0.093	0.171	0.1	H6/H8	0.02/0.01
	200906249	SC 411	38.9837	CB	Sudan	G	A	C	G	C	0	Q1	0.344	0.182	0.135	0.119	0.089	0.131	H12	novel
	200906369	SC 1124	34.9817	G	Nigeria	A	A	G	T	A	1	Q1	0.719	0.051	0.059	0.041	0.092	0.038	H6/H8	0.02/0.01
	200906244	SC 382	34.5044	C	Nigeria	G	A	C	G	C	0	Q1	0.266	0.152	0.244	0.089	0.171	0.078	H12	novel
	200906359	SC 1070	34.4828		Nigeria	A	A	G	T	A	1	Q1	0.345	0.094	0.113	0.302	0.075	0.07	H6/H8	0.02/0.01
	200906399	SC 1439	28.5247	G	Gambia	A	C	G	T	A	1	Q1	0.72	0.038	0.069	0.088	0.051	0.034	H3	0.08
	200906246	SC 391	27.4237	C	Egypt	G	A	C	G	C	0	Q1	0.204	0.203	0.216	0.067	0.2	0.11	H12	novel
	200906274	SC 563	26.9484	C	Nigeria	A	A	G/C	G	C	1	Q2	0.135	0.501	0.101	0.077	0.127	0.059	H10/H18	singleton
	200906247	SC 396	25.9641	C	Nigeria	G	A	C	G	C	0	Q1	0.504	0.12	0.169	0.053	0.109	0.045	H12	novel
	200906361	SC 1076	25.9539	CB	Nigeria	A	A	C	G	C	0	Q1	0.394	0.119	0.191	0.131	0.106	0.059	H5	0.05
	200906222	SC 299	19.3921	G	Nigeria	A	A	G	T	A	1	Q1	0.578	0.057	0.151	0.084	0.042	0.088	H6/H8	0.02/0.01
	200906098	Karper	19.3688			G	A	C	G	C	1	Q4	0.069	0.127	0.162	0.474	0.102	0.066	H13	novel
	200906269	SC 532	19.0114	G	West Volta	-	A	G	T	A	1	Q1	0.439	0.104	0.136	0.078	0.169	0.075	H6/H8	0.02/0.01
	200906068	KS 19	17.479		USA	A	A	C	T	A	1	Q4	0.143	0.186	0.146	0.305	0.113	0.108	H9	novel
	200906397	SC 1426	17.0361	G	Mali	A	C	G	T	A	1	Q1	0.467	0.061	0.135	0.099	0.135	0.103	H3	0.08
	200906243	SC 373	16.7665	C	Nigeria	G	A	C	G	C	0	Q1	0.43	0.194	0.149	0.063	0.094	0.07	H12	novel
	200906250	SC 413	16.5308	CB	Nigeria	G	A	C	G	C	0	Q1	0.215	0.3	0.217	0.113	0.1	0.054	H12	novel
	200906029	N250B	16.4427		USA	A	A	C	G	C	-	Q4	0.044	0.115	0.309	0.452	0.046	0.035	H5/H10	0.05/singleton
	200906001	BT X 406	13.9396		BT X 406	A	A	G	T	A	1	Q4	0.151	0.041	0.332	0.393	0.047	0.037	H6/H8	0.02/0.01
INRAN	200923138	SOKOMBA (S162)	44.7878		Niger	A	A	C	G	C	1	Q1	0.535	0.071	0.098	0.125	0.095	0.076	H10	singleton
	200923077	MALLE (NR332)	40.19		Niger	A	A	C	G	C	1	Q5	0.31	0.174	0.064	0.044	0.323	0.086	H10	singleton
	200923075	KORBIU (S150)	40.17		Niger	A	A	C	G	C	0	Q1	0.83	0.031	0.029	0.029	0.053	0.027	H5	0.05
	200923041	JJ - JENJARI (NR328)	40.17		Niger	A	A	C	G	C	1	Q1	0.785	0.035	0.028	0.032	0.075	0.044	H10	singleton
	200923040	JJ - JENJARI (NR321)	39.95		Niger	A	A	C	G	C	1	Q1	0.597	0.047	0.101	0.039	0.109	0.107	H10	singleton
	200923037	JJ - JENJARI (NR299)	37.14		Niger	A	A	C	G	A	1	Q1	0.691	0.045	0.038	0.047	0.132	0.048	H14	novel
	200923010	BAGOBA (NR430)	31.52		Niger	A	A	C	G	C	1	Q5	0.268	0.196	0.075	0.059	0.312	0.092	H10	singleton
	200923116	MG (S313)	29.8718		Niger	A	A	C	G	C	0	Q1	0.7	0.053	0.051	0.056	0.091	0.048	H5	0.05
	200923015	BAGOBA (NR467)	28.36		Niger	A	A	C	G	C	1	Q1	0.285	0.271	0.153	0.066	0.098	0.128	H10	singleton
	200923001	BAGOBA (NR267)	23.75		Niger	A	A	C	G	C	0	Q1	0.374	0.097	0.107	0.044	0.326	0.053	H5	0.05
	200923078	MALLE (NR408)	22.3346		Niger	A	A	C	G	A	1	Q5	0.222	0.148	0.088	0.038	0.409	0.095	H14	novel
	200923162	MR732xSEPON82 (ST9007-5-4-3)	21.1901		Niger	A	A	C	G	A	1	Q1	0.513	0.212	0.062	0.059	0.097	0.057	H14	novel
	200923144	P967083xSEPON68 (90SN-2)	20.62		Niger	A	A	C	G	C	1	Q2	0.059	0.387	0.269	0.13	0.11	0.045	H10	singleton
	200923090	MDK (S314)	19.7002		Niger	A	A	C	T	C	1	Q1	0.476	0.3	0.031	0.036	0.112	0.044	H15	novel
ICRISAT	201069109	Sambalma (1)	95.5009	G	Nigeria	A	A	C	T	A	1	Q5	0.201	0.124	0.227	0.083	0.303	0.061	H9	novel
	201069147	IS 23767	82.4886	G	Nigeria	G	A	C	T	A	1	Q6	0.034	0.064	0.06	0.193	0.057	0.592	H21	novel
	201069112	Sambalma (4)	81.627	G	Nigeria	A	A	C	G	C	1	Q1	0.419	0.261	0.091	0.065	0.09	0.074	H10	singleton
	201069077	IS 7978	76.9726	G	Nigeria	G	A	G	T	A	0	Q1	0.435	0.118	0.059	0.075	0.189	0.124	H22	novel
	201069113	Zabuwa (5)	72.5218	G	Nigeria	A	A	C	G	C	1	Q1	0.49	0.075	0.085	0.074	0.152	0.124	H10	singleton
	201069102	SSV MD Sorg 20006	72.1477	G	Nigeria	A	A	C	T	A	1	Q2	0.128	0.454	0.11	0.064	0.182	0.061	H9	novel
	201069129	Yarfalgori (23)	65.1994		Nigeria	A	A	C	G	C	1	Q1	0.635	0.091	0.05	0.043	0.121	0.06	H10	singleton
	201069168	IS 15401	57.7303	G	Cameron	G	A	C	G	C	0	Q1	0.638	0.084	0.047	0.052	0.045	0.134	H12	novel
	201069104	SSV 20025	46.7918		Nigeria	A	A	C	G	C	1	Q1	0.502	0.098	0.074	0.079	0.161	0.086	H10	singleton
	201069157	SIR-B	46.2411	G	Mali	A	A	C	T	A	1	Q1	0.59	0.148	0.05	0.054	0.083	0.074	H9	novel
	201069119	Fara-Fara (12)	41.4731		Nigeria	A	A	C	T	A	1	Q5	0.251	0.093	0.106	0.097	0.386	0.069	H9	novel
	201069098	SSV 20036	41.3364		Nigeria	A	A	C	T	A	1	Q2	0.114	0.373	0.161	0.142	0.14	0.07	H9	novel
	201069160	DOUA-G	39.4244	G	Mali	A	A	C	T	A	1	Q1	0.614	0.067	0.07	0.086	0.09	0.073	H9	novel
	201069099	SSV 20023	37.8243		Nigeria	A	A	G	G	C	1	Q2	0.084	0.397	0.129	0.277	0.063	0.049	H19	novel
	201069116	Jardawa (9)	37.5876		Nigeria	A	A	C	G	C	1	Q2	0.158	0.516	0.089	0.044	0.128	0.064	H10	singleton
	201069126	Mace da Kunya (20)	30.0159		Nigeria	A	A	C	G	C	1	Q1	0.529	0.113	0.052	0.057	0.15	0.1	H10	singleton
	201069037	IS 19970B	28.4991		Guinea	A	A	C	G	C	0	Q1	0.708	0.051	0.051	0.046	0.093	0.051	H5	0.05
	201069087	Buhu Banza (Samaru,1 "typical" pn)	27.1056		Nigeria	A	A	C	G	A	0	Q1	0.565	0.107	0.075	0.077	0.123	0.054	H16	novel
	201069118	Mace da Kunya (11)	26.9792		Nigeria	A	A	C	T	A	1	Q1	0.439	0.244	0.05	0.06	0.144	0.063	H9	novel
	201069110	Jardawa (2-1)	26.787		Nigeria	A	A	C	T	A	1	Q1	0.54	0.102	0.088	0.063	0.135	0.071	H9	novel
	201069128	Fara (22)	26.7185		Nigeria	A	A	C	T	A	1	Q1	0.477	0.089	0.108	0.069	0.202	0.054	H9	novel
	201069089	Mori (Samaru, 1 typical panicle)	26.5854		Nigeria	A	A	C	T	A	0	Q1	0.427	0.117	0.087	0.069	0.105	0.196	H18	novel
	201069088	Fara Fara (Samaru, 1 typcial pn)	26.4084		Nigeria	A	A	C	G	A	1	Q2	0.154	0.294	0.192	0.111	0.166	0.084	H14	novel
	201069146	IS 10159	25.4177	G		A	A	C	G	C	1	Q1	0.607	0.071	0.044	0.042	0.145	0.089	H10	singleton
	201069073	IS 23206za	24.6259	G		G	A	C	T	A	0	Q1	0.532	0.071	0.073	0.08	0.124	0.12	H20	novel
	201069090	SSV 20075	24.5109		Nigeria	G	A	C	T	A	0	Q1	0.397	0.257	0.098	0.052	0.092	0.106	H20	novel
	201069086	SK5912	23.8219		Nigeria	A	A	C	T	C	0	Q1	0.491	0.147	0.082	0.056	0.086	0.138	H17	novel
	201069051	IS 32360in	23.7174	G		A	A	C	T	C	0	Q3	0.214	0.176	0.241	0.075	0.131	0.164	H17	novel
	201069103	GKT 0020	23.6819		Nigeria	A	A	C	G	C	1	Q1	0.585	0.065	0.043	0.051	0.079	0.177	H10	singleton
	201069170	IS 26077 Tieba	23.3732	G		A	A	C	T	A	0	Q1	0.459	0.166	0.063	0.063	0.153	0.097	H18	novel
	201069121	Gizo (15)	22.8851		Nigeria	A	A	C	G	A	1	Q1	0.554	0.056	0.055	0.087	0.134	0.114	H14	novel
	201069111	Bahu Banza (3)	22.0721		Nigeria	A	A	C	T	A	1	Q1	0.438	0.103	0.062	0.04	0.305	0.052	H9	novel
	201069081	IS 7509na	21.7865	G		G	A	C	G	C	0	Q1	0.668	0.083	0.053	0.047	0.102	0.047	H12	novel
	201069130	Kabo (24)	20.9913		Nigeria	A	A	C	T	A	1	Q1	0.693	0.077	0.036	0.046	0.045	0.103	H9	novel
	201069120	Tankamba (14)	18.4952		Nigeria	A	A	C	G	C	1	Q1	0.471	0.108	0.058	0.071	0.191	0.101	H10	singleton
	201069122	Yar Project (16)	18.0236		Nigeria	A	A	C	T	A	1	Q1	0.493	0.095	0.063	0.064	0.206	0.079	H9	novel
	201069127	Jardawa (21)	17.8898		Nigeria	A	A	C	T	A	1	Q1	0.441	0.1	0.075	0.041	0.27	0.073	H9	novel
	201069115	Ribdahu (8)	16.9962		Nigeria	A	A	C	G	C	1	Q1	0.57	0.094	0.057	0.054	0.16	0.065	H10	singleton
	201069071	IS 9220B	15.6992	G		A	A	?	G	C	0	Q1	0.472	0.133	0.108	0.114	0.092	0.081	H5	0.05
	201069106	SSV 20062	8.88889		Nigeria	A	A	C	G	C	1	Q1	0.441	0.134	0.076	0.06	0.148	0.141	H10	singleton
	201069092	SSV 20016	4.9505	G	Nigeria	G	A	G	T	A	0	Q1	0.367	0.345	0.072	0.083	0.081	0.053	H22	novel
		BR007 (fully Al sensitive haplotype)	12.16			G	C	G	T	A	1	Q4	0.003	0.011	0.239	0.733	0.01	0.004	H2	0.4
	Legend:
	Q1 = guinea (G) accessions from western Africa and guinea margaritiferum
	Q2 = caudatum (C) accessions from africa and group of transplanted caudatum and durra (D) accessions from lake chad region
	Q3 = lines from brazil and usa
	Q4 = kafir (K) accessions from southern africa
	Q5 = durra, bicolor (B) and caudatum accessions from eastern africa and asia
	Q6 = guinea accessions from southern africa and asia
